# Supplementary material for: Identification of Actionable Gene Variants in Pulmonary Large-Cell Neuroendocrine Carcinoma: A Real-World Analysis of a Polish Cohort
Source: Int J Mol Sci. 2026 Mar 24;27(7):2939. doi: 10.3390/ijms27072939 (PMC13073004; doi:10.3390/ijms27072939)
Supplement: Supplementary file 1 [file ijms-27-02939-s001.zip]

Archive with 1 entries (1 files):
- ijms-4173610-supplementary.pdf
